# Supplementary material for: Neonatal Disruption of Serine Racemase Causes Schizophrenia-Like Behavioral Abnormalities in Adulthood: Clinical Rescue by D-Serine
Source: PLoS One. 2013 Apr 22;8(4):e62438. doi: 10.1371/journal.pone.0062438 (PMC3632541; doi:10.1371/journal.pone.0062438)
Supplement: Table S2 — Effect of neonatal Met-Phen treatment on levels of amino acids in the brain at adult. (XLSX) [file pone.0062438.s002.xlsx]

## Sheet: Sheet1
Table S2. Effect of neonatal Met-Phen treatment on levels of amino acids in the brain at adult.
	Glutamate	Glutamine	Glycine	L-Serine	D-Serine
Frontal cortex
Control	5.884 ± 0.167	2.827 ± 0.346	0.278 ± 0.010	0.191 ± 0.013	0.086 ± 0.005
Met-Phen	5.849 ± 0.250 (99.4%)	2.730 ± 0.221 (96.6%)	0.286 ± 0.008 (103%)	0.183± 0.007 (95.8%)	0.086 ± 0.003 (100%)
Hippocampus
Control	6.541 ± 0.278	3.973 ± 0.221	0.442 ± 0.0015	0.244± 0.016	0.099 ± 0.008
Met-Phen	3.875± 0.242 (59.2%)***	2.241 ± 0186 (56.4%)***	0.268 ± 0.017 (60.6%)***	0.149 ± 0.009 (61.1%)***	0.061± 0.005 (61.6%)**
Striatum
Control	6.594 ± 0.547	5.011 ± 0.518	0.575± 0.053	0.266 ± 0.020	0.103 ± 0.007
Met-Phen	5.250 ± 0.167 (79.6%)	3.762 ± 0.264 (75.1%)	0.468 ± 0.017 (81.4%)	0.216 ± 0.014 (81.2%)	0.086 ± 0.005 (83.5%)
Data (nmol/mg tissue) are expressed as the mean ± SEM (Control: n= 6, Met-Phen: n=7)
Parenthesis is the percentage of control values.
**p < 0.01, ***p < 0.001 compared to control group (Student’s t test).
